# Supplementary material for: Automated quantitative multiplex immunofluorescence in situ imaging identifies phospho-S6 and phospho-PRAS40 as predictive protein biomarkers for prostate cancer lethality
Source: Proteome Sci. 2014 Jul 12;12:40. doi: 10.1186/1477-5956-12-40 (PMC4114438; doi:10.1186/1477-5956-12-40)
Supplement: Additional file 1: Table S1 — Tissue grading. Table S2. TMA Maps. Table S3. Concordance index. Table S4. Antibodies. Table S5. Cell line controls. [file 1477-5956-12-40-S1.xlsx]

## Sheet: Table S1. Tissue grading
Table S1
Tissue category	Signal for CK8-Al488 + Ck18-Al488 in epithelial cells	Signal for pSTAT3 in endothelial cells
1	High	High
2	High	Low
3	Low	Low/Absent
4	Absent	Absent
Definitions:
High - bright fluorescent staining. Uniform for CK8 and 18
Low - barely visible staining, partially at background level
Absent - no staining observed

## Sheet: Table S2. TMA Maps
Table S2
Block MPTMAF1A													Block MPTMAF1B
10	11	12	13	14	15	16	17	18					10	11	12	13	14	15	16	17	18
19	20	21	22	23	24	25	26	27					19	20	21	22	23	24	25	26	27
28	29	30	31	32	33	34	35	36					28	29	30	31	32	33	34	35	36
37	38	39	40	41	42	43	44	45					37	38	39	40	41	42	43	44	45
46	47	48	49	50	51	52	53	54					46	47	48	49	50	51	52	53	54
55	56	57	58	59	60	61	62	63					55	56	57	58	59	60	61	62	63
64	65	66	67	68	69	70	71	72					64	65	66	67	68	69	70	71	72
73	74	75	76	77	78	79	80	81					73	74	75	76	77	78	79	80	81
82	83	84	85	86	87	88	89	90					82	83	84	85	86	87	88	89	90
91	92	93	94	95	96	97	98	99					91	92	93	94	95	96	97	98	99
100	Mcell-042	Mcell-043	Mcell-047	Mcell-044	Mcell-046	Mcell-045	Mcell-049	Mcell-055					100	Mcell-042	Mcell-043	Mcell-047	Mcell-044	Mcell-046	Mcell-045	Mcell-049	Mcell-055
Mcell-050	Mcell-051	Mcell-056	Mcell-048	Mcell-057									Mcell-050	Mcell-051	Mcell-056	Mcell-048	Mcell-057
Block MPTMAF2A													Block MPTMAF2B
Mcell-042	130	Mcell-043	323	Mcell-047	400	Mcell-049	276	Mcell-050	420	Mcell-056	Mcell-048		Mcell-042	420	Mcell-043	240	Mcell-047	371	Mcell-049	395	Mcell-050	298	Mcell-056	Mcell-048
138	Mcell-044	327	Mcell-046	248	Mcel-045	315	Mcell-055	443	Mcell-051	296	Mcell-057		350	Mcell-044	209	Mcell-046	162	Mcel-045	377	Mcell-055	457	Mcell-051	370	Mcell-057
124	131	347	243	215	345	433	348	379	246	240	263		411	177	174	413-1	314	183	246	275	256	223	431	429
226	319	180	417	453	336	109	256	367	267	203	122		131	307	217-2	276	387	327	451	450	237	130	165	348
370	115	282	150	297	356	423	291	112	451	114	197		242	157	417	452	202	383	356	439-2	248	234	197	306
172	158	199	338	148	376	257	395	229	274	154	209		251	323	367	205	296	136-1	120-1	154	445	338	119	186
162	133	174	269	314	146	374	431	294	361	141	202		269	142	301	225	173	148	455	212	291	381	109	277
349	Mcell-042	334	Mcell-047	411	Mcell-046	301	Mcell-049	307	Mcell-050	333	Mcell-056		454-2	Mcell-042	386	Mcell-047	345	Mcell-046	391	Mcell-049	344	Mcell-050	319	Mcell-056
Mcell-057	389	Mcell-043	237	Mcell-044	232	Mcel-045	279	Mcell-055	448	Mcell-051	Mcell-048		Mcell-057	226	Mcell-043	172	Mcell-044	330	Mcel-045	368	Mcell-055	199	Mcell-051	Mcell-048
242	212	249	450	143-2	205	128-2	344	186	401	455	381		443	380	379	144	243	288	114	325	433	456	112	334
273	357	183	328	445	457	136-1	129	217-2	308	305	383		232	294	267	449	249	263	305	336	328	257	375	349
214	350	117	375	173	452	325	234	275	449	119	371		124	425-2	141	229	448	262	133	321-1	357	400	382	453
454-2	346	166	372	321-1	225	144	369	413-1	107	368	447		158	214	394	389	297	129	347	218	146	374	150	285
285	439-2	181	380	298	385	386	391	409	251	425-2	306		272	273	138	385	423	117	401	333	215	427	361	409
272	429	382	288	434	283	394	277	330	182	177	387		369	122	447	282	315	247	115	128-2	281	203	308	143-2
281	116	142	427	260	218	165	120-1	247	309	262	456		434	166	376	181	107	279	260	346	274	283	180	372
Mcell-042	343	Mcell-047	157	Mcell-046	377	Mcell-049	223	Mcell-050	Mcell-048	Mcell-056	Mcell-057		Mcell-042	116	Mcell-047	182	Mcell-046	309	Mcell-049	343	Mcell-050	Mcell-048	Mcell-056	Mcell-057
Empty	Mcell-043	Empty	Mcell-044	Empty	Mcel-045	Empty	Mcell-055	Empty	Mcell-051	Empty	Empty		Empty	Mcell-043	Empty	Mcell-044	Empty	Mcel-045	Empty	Mcell-055	Empty	Mcell-051	Empty	Empty
Block MPTMAF3A													Block MPTMAF3B
Mcell-042	236-1	Mcell-047	179	Mcell-046	222	Mcell-049	426	Mcell-050	341	Mcell-056	Mcell-048		Mcell-042	118	Mcell-047	469	Mcell-046	505	Mcell-049	507	Mcell-050	201	Mcell-056	Mcell-048
266	Mcell-043	290	Mcell-044	360	Mcell-045	362	Mcell-055	313	Mcell-051	384	Mcell-057		278	Mcell-043	341	Mcell-044	156	Mcell-045	352	Mcell-055	318	Mcell-051	176	Mcell-057
139	331	378	118	312	134	268	168	340	163	196	137		184	303	151	474	424	280	396	503	479	238	265	193
446	329	310	259	198	161	176	460	504	185	489	280		326	270	290	191	178	268	410	384	287	293	137	153
264	169	365	482	265	473-1	363	151	359	502	494	352		139	227	399-2	378	404	329	407	505	163	302	222	426
175	326	200	479	278	125	497	220	245-1	184	481-1	469		472	502	355	477	489	495	464	497	354	365	123	147
147	155	432-3	424	508	219	471	398	464	492	414-2	465		259	312	500	175	261	236-1	292	487	362	488-2	245-1	161
201	422	238	252	505	160	355	470	399-2	339	438-2	474		441	470	473-1	299	155	463	494	438-2	126	264	392	250
Mcell-042	484	Mcell-047	178	Mcell-046	300	Mcell-049	250	Mcell-050	461	Mcell-056	Mcell-048		Mcell-042	170	Mcell-047	132	Mcell-046	430	Mcell-049	108	Mcell-050	340	Mcell-056	Mcell-048
407	Mcell-043	303	Mcell-044	351	Mcell-045	402	Mcell-055	503	Mcell-051	270	Mcell-057		311	Mcell-043	506	Mcell-044	196	Mcell-045	317	Mcell-055	366	Mcell-051	198	Mcell-057
153	480	487	358	472	293	113	145	430	261	416	292		465	486-2	168	501	200	228	310	373	113	359	444	422
506	410	126	228	123	459	495	501	289	437	488-2	441		484	220	476	169	460	418	480	313	490	339	241	331
302	132	418	188	498	486-2	404	317	191	481-2	463	170		508	179	358	481-1	467	482	195	351	504	185	402	498
189	373	396	490	477	187	299	467	311	241	318	354		316	363	145	160	360	481-2	432-3	125	188	266	493	446
476	156	316	366	507	108	444	287	193	392	254	500		471	254	134	461	300	398	187	414-2	416	219	252	492
227	195	493	Empty	Empty	Empty	Empty	Empty	Empty	Empty	Empty	Empty		Empty	289	437	459	Empty	189	Empty	Empty	Empty	Empty	Empty	Empty
Mcell-042	Empty	Mcell-047	Empty	Mcell-046	Empty	Mcell-049	Empty	Mcell-050	Mcell-048	Mcell-056	Mcell-057		Mcell-042	Empty	Mcell-047	Empty	Mcell-046	Empty	Mcell-049	Empty	Mcell-050	Mcell-048	Mcell-056	Mcell-057
Empty	Mcell-043	Empty	Mcell-044	Empty	Mcell-045	Empty	Mcell-055	Empty	Mcell-051	Empty	Empty		Empty	Mcell-043	Empty	Mcell-044	Empty	Mcell-045	Empty	Mcell-055	Empty	Mcell-051	Empty	Empty
Block MPTMA1
ILS28857	I-7644	I-7653	I-7663	I-7666	I-3219	I-3219	I-6012
I-6018	I-3220	I-3221	I-3223	I-6016	I-6016	I-3218	I-3218
I-7648	I-7648	I-7649	I-7650	I-7659	ILS22883	ILS28720	ILS25346
ILS23325	ILS23330	ILS28870	ILS22171	ILS28878	ILS23426	ILS25693	ILS25693
ILS28848	ILS23510	ILS23510	ILS23659	ILS23659	ILS28860	ILS28860	ILS24983
ILS28857	I-7644	I-7653	I-7663	I-7666	I-3219	I-3219	I-6012
I-6018	I-3220	I-3221	I-3223	I-6016	I-6016	I-3218	I-3218
I-7648	I-7648	I-7649	I-7650	I-7659	ILS22883	ILS28720	ILS25346
ILS23325	ILS23330	ILS28870	ILS22171	ILS28878	ILS23426	ILS25693	ILS25693
ILS28848	ILS23510	ILS23510	ILS23659	ILS23659	ILS28860	ILS28860	ILS24983

## Sheet: Table S3. Concordance index 
Table S3
	Cox Model				Logistic Regression
Markers	Mean Concordance Index	Low 95%	High 95%	Markers	Mean Concordance Index	Low 95%	High 95%
4 Markers Cox Test	0.688	0.592	0.827	4 Markers Logit Test	0.686	0.571	0.812
4 Markers Cox Train	0.715	0.605	0.792	4 Markers Logit Train	0.707	0.588	0.787
3+pS6+pPRAS40 Markers Cox Test	0.693	0.57	0.807	3+pS6+pPRAS40 Markers Logit Test	0.699	0.579	0.811
3+pS6+pPRAS40 Markers Cox Train	0.759	0.685	0.829	3+pS6+pPRAS40 Markers Logit Train	0.758	0.684	0.827

## Sheet: Table S4. Antibodies
Table S4
Antigen	Antibody Type	Source	Clone	Catalog #
KRT8	mouse mAb	Santa-Cruz	C51	sc-8020
KRT18	mouse mAb	Santa-Cruz	C-04	sc-51582
KRT5	mouse mAb	Santa-Cruz	RCK103	sc-32721
ATDC1 (Trim29)	mouse mAb	Santa-Cruz	A-5	sc-166718
Antigen	Antibody Type	Source	Clone	Catalog #
PTEN	rabbit mAb	Cell Signaling	D4.3	9188
CCND1	rabbit mAb	Spring Bio	SP4	M3044
SMAD4	mouse mAb	Santa-Cruz	B-8	sc-7966
SPP1	rabbit mAb	Abcam	EPR3688	ab91655
PRAS40 pT246	rabbit mAb	Cell Signaling	C77D7	2997
S6 pS235/pS236	rabbit mAb	Cell Signaling	D57.2.2E	4858
RSK1 pT359/pS363	rabbit mAb	Abcam	E238	2006-1
Foxo3a	rabbit mAb	Abcam	EP1949Y	ab53287
Akt S473	rabbit mAb	Cell Signaling	D9E	4060S
mTor pS2448	rabbit mAb	Cell Signaling	49F9	2976S
GSK3 pS21/9	rabbit pAb	Cell Signaling		9331S
70 S6K pT389	rabbit mAb	Abcam	E175	1175-1
FoxO1	rabbit mAb	Cell Signaling	C29H4	2880S

## Sheet: Table S5. Cell line controls
Table S5
	Block ID	Cell Line	shRNA Knockdown or treatment
1	MCELL-11-042	DU-145	None
2	MCELL-11-043	PC-3	None
4	MCELL-11-044	WM266-4	None
6	MCELL-11-045	RPMI7951	None
5	MCELL-11-046	BxPC-3	None
3	MCELL-11-047	RWPE-1	None
13	MCELL-11-048	SK-MEL-5	None
7	MCELL-11-049	DU-145	LY treated for 1hr
9	MCELL-11-050	DU-145	Smad4 knockdown, 4H1, 0ug/ml Dox
10	MCELL-11-051	DU-145	Smad4 knockdown, 4H1, 1ug/ml Dox
8	MCELL-11-055	PC-3	LY treated for 1hr
11	MCELL-11-056	DU-145	CCND1/, Dox 0µg/ml
12	MCELL-11-057	DU-145	CCND1/, Dox 1µg/ml
